# Supplementary material for: N-Acetylaspartate Drives Oligodendroglial Differentiation via Histone Deacetylase Activation
Source: Cells. 2023 Jul 14;12(14):1861. doi: 10.3390/cells12141861 (PMC10378218; doi:10.3390/cells12141861)
Supplement: Supplementary file 1 [file cells-12-01861-s001.zip]

Archive with 1 entries (1 files):
- cells-2437470-supplementary.pdf
